# Supplementary material for: Negatively Charged Composite Nanofibrous Hydrogel Membranes for High-Performance Protein Adsorption
Source: Nanomaterials (Basel). 2022 Oct 6;12(19):3500. doi: 10.3390/nano12193500 (PMC9565482; doi:10.3390/nano12193500)
Supplement: Supplementary file 1 [file nanomaterials-12-03500-s001.zip]

Archive with 1 entries (1 files):
- nanomaterials-1874132-supplementary.pdf
